# Supplementary material for: The KRAB Zinc Finger Protein Roma/Zfp157 Is a Critical Regulator of Cell-Cycle Progression and Genomic Stability
Source: Cell Rep. 2016 Apr 14;15(4):724–34. doi: 10.1016/j.celrep.2016.03.078 (PMC4850358; doi:10.1016/j.celrep.2016.03.078)
Supplement: Table S1. A Separate Excel Workbook Containing Raw Data from DNA Fiber Analysis, Related to Figure 3 [file mmc2.xlsx]

## Sheet: EdU (10dL mammary)
EdU 10dL - per alveolus
Mammary gland (Lower glands) 20X mag
WT1						WT2						WT3						RKO1						RKO2						RKO3						DKO1						DKO2						DKO3
	no. cells	no. EdU+	Sum of EdU+	% EdU+			no. cells	no. EdU+	Sum of EdU+	% EdU+			no. cells	no. EdU+	Sum of EdU+	% EdU+			no. cells	no. EdU+	Sum of EdU+	% EdU+			no. cells	no. EdU+	Sum of EdU+	% EdU+			no. cells	no. EdU+	Sum of EdU+	% EdU+			no. cells	no. EdU+	Sum of EdU+	% EdU+			no. cells	no. EdU+	Sum of EdU+	% EdU+			no. cells
Alveolus 1	24	0	45	0		Alveolus 1	24	3	70	12.5		Alveolus 1	19	3	62	15.7895		Alveolus 1	34	7	295	20.5882		Alveolus 1	17	6	277	35.2941		Alveolus 1	17	5	287	29.4118		Alveolus 1	22	12	262	54.5455		Alveolus 1	5	3	302	60		Alveolus 1	32
Alveolus 2	21	0		0		Alveolus 2	33	3		9.09091		Alveolus 2	25	4		16		Alveolus 2	25	7		28		Alveolus 2	35	12		34.2857		Alveolus 2	26	3		11.5385		Alveolus 2	17	6		35.2941		Alveolus 2	11	5		45.4545		Alveolus 2	7
Alveolus 3	23	0		0		Alveolus 3	46	4		8.69565		Alveolus 3	45	1		2.22222		Alveolus 3	10	3		30		Alveolus 3	23	5		21.7391		Alveolus 3	35	10		28.5714		Alveolus 3	8	5		62.5		Alveolus 3	23	14		60.8696		Alveolus 3	25
Alveolus 4	17	1		5.88235		Alveolus 4	36	3		8.33333		Alveolus 4	22	2		9.09091		Alveolus 4	35	4		11.4286		Alveolus 4	13	5		38.4615		Alveolus 4	23	7		30.4348		Alveolus 4	11	6		54.5455		Alveolus 4	13	7		53.8462		Alveolus 4	3
Alveolus 5	19	2		10.5263		Alveolus 5	21	0		0		Alveolus 5	32	3		9.375		Alveolus 5	17	6		35.2941		Alveolus 5	33	10		30.303		Alveolus 5	21	5		23.8095		Alveolus 5	32	12		37.5		Alveolus 5	27	16		59.2593		Alveolus 5	30
Alveolus 6	23	0		0		Alveolus 6	13	0		0		Alveolus 6	19	0		0		Alveolus 6	27	5		18.5185		Alveolus 6	12	3		25		Alveolus 6	14	5		35.7143		Alveolus 6	12	8		66.6667		Alveolus 6	6	3		50		Alveolus 6	5
Alveolus 7	33	0		0		Alveolus 7	23	1		4.34783		Alveolus 7	36	2		5.55556		Alveolus 7	23	3		13.0435		Alveolus 7	22	6		27.2727		Alveolus 7	26	5		19.2308		Alveolus 7	9	6		66.6667		Alveolus 7	30	17		56.6667		Alveolus 7	22
Alveolus 8	48	3		6.25		Alveolus 8	31	5		16.129		Alveolus 8	21	0		0		Alveolus 8	28	9		32.1429		Alveolus 8	16	5		31.25		Alveolus 8	15	2		13.3333		Alveolus 8	13	9		69.2308		Alveolus 8	20	10		50		Alveolus 8	9
Alveolus 9	34	0		0		Alveolus 9	47	0		0		Alveolus 9	41	5		12.1951		Alveolus 9	12	3		25		Alveolus 9	37	2		5.40541		Alveolus 9	33	11		33.3333		Alveolus 9	6	2		33.3333		Alveolus 9	7	4		57.1429		Alveolus 9	22
Alveolus 10	24	0		0		Alveolus 10	17	0		0		Alveolus 10	12	0		0		Alveolus 10	23	4		17.3913		Alveolus 10	28	9		32.1429		Alveolus 10	19	4		21.0526		Alveolus 10	24	14		58.3333		Alveolus 10	21	12		57.1429		Alveolus 10	11
Alveolus 11	13	0		0		Alveolus 11	28	0		0		Alveolus 11	23	0		0		Alveolus 11	21	7		33.3333		Alveolus 11	18	5		27.7778		Alveolus 11	21	5		23.8095		Alveolus 11	11	5		45.4545		Alveolus 11	28	13		46.4286		Alveolus 11	5
Alveolus 12	23	0		0		Alveolus 12	18	0		0		Alveolus 12	37	2		5.40541		Alveolus 12	24	6		25		Alveolus 12	34	9		26.4706		Alveolus 12	19	6		31.5789		Alveolus 12	5	0		0		Alveolus 12	32	17		53.125		Alveolus 12	14
Alveolus 13	36	0		0		Alveolus 13	30	6		20		Alveolus 13	13	1		7.69231		Alveolus 13	27	7		25.9259		Alveolus 13	21	9		42.8571		Alveolus 13	29	9		31.0345		Alveolus 13	21	16		76.1905		Alveolus 13	3	1		33.3333		Alveolus 13	21
Alveolus 14	23	0		0		Alveolus 14	27	1		3.7037		Alveolus 14	24	0		0		Alveolus 14	22	7		31.8182		Alveolus 14	19	4		21.0526		Alveolus 14	28	8		28.5714		Alveolus 14	8	3		37.5		Alveolus 14	26	15		57.6923		Alveolus 14	8
Alveolus 15	29	0		0		Alveolus 15	13	0		0		Alveolus 15	38	2		5.26316		Alveolus 15	14	3		21.4286		Alveolus 15	34	10		29.4118		Alveolus 15	19	10		52.6316		Alveolus 15	10	6		60		Alveolus 15	22	11		50		Alveolus 15	22
Alveolus 16	12	0		0		Alveolus 16	22	1		4.54545		Alveolus 16	16	0		0		Alveolus 16	29	7		24.1379		Alveolus 16	24	10		41.6667		Alveolus 16	24	3		12.5		Alveolus 16	27	16		59.2593		Alveolus 16	5	1		20		Alveolus 16	15
Alveolus 17	41	2		4.87805		Alveolus 17	30	1		3.33333		Alveolus 17	21	0		0		Alveolus 17	14	3		21.4286		Alveolus 17	42	17		40.4762		Alveolus 17	22	3		13.6364		Alveolus 17	6	2		33.3333		Alveolus 17	32	18		56.25		Alveolus 17	7
Alveolus 18	23	1		4.34783		Alveolus 18	19	1		5.26316		Alveolus 18	38	0		0		Alveolus 18	30	3		10		Alveolus 18	37	9		24.3243		Alveolus 18	47	17		36.1702		Alveolus 18	3	0		0		Alveolus 18	29	16		55.1724		Alveolus 18	12
Alveolus 19	15	0		0		Alveolus 19	20	0		0		Alveolus 19	16	0		0		Alveolus 19	19	5		26.3158		Alveolus 19	15	5		33.3333		Alveolus 19	19	4		21.0526		Alveolus 19	10	7		70		Alveolus 19	5	4		80		Alveolus 19	13
Alveolus 20	22	0		0		Alveolus 20	19	3		15.7895		Alveolus 20	29	0		0		Alveolus 20	33	9		27.2727		Alveolus 20	20	2		10		Alveolus 20	48	18		37.5		Alveolus 20	22	13		59.0909		Alveolus 20	24	10		41.6667		Alveolus 20	4
Alveolus 21	21	1		4.7619		Alveolus 21	36	0		0		Alveolus 21	33	0		0		Alveolus 21	16	3		18.75		Alveolus 21	40	8		20		Alveolus 21	30	9		30		Alveolus 21	8	4		50		Alveolus 21	34	10		29.4118		Alveolus 21	10
Alveolus 22	45	1		2.22222		Alveolus 22	28	0		0		Alveolus 22	18	3		16.6667		Alveolus 22	37	9		24.3243		Alveolus 22	32	5		15.625		Alveolus 22	14	5		35.7143		Alveolus 22	30	11		36.6667		Alveolus 22	14	4		28.5714		Alveolus 22	18
Alveolus 23	17	0		0		Alveolus 23	18	1		5.55556		Alveolus 23	29	4		13.7931		Alveolus 23	29	2		6.89655		Alveolus 23	17	6		35.2941		Alveolus 23	25	8		32		Alveolus 23	15	8		53.3333		Alveolus 23	9	4		44.4444		Alveolus 23	26
Alveolus 24	27	0		0		Alveolus 24	28	1		3.57143		Alveolus 24	32	3		9.375		Alveolus 24	39	6		15.3846		Alveolus 24	27	9		33.3333		Alveolus 24	14	4		28.5714		Alveolus 24	9	3		33.3333		Alveolus 24	21	10		47.619		Alveolus 24	19
Alveolus 25	21	0		0		Alveolus 25	49	3		6.12245		Alveolus 25	19	1		5.26316		Alveolus 25	20	4		20		Alveolus 25	31	11		35.4839		Alveolus 25	27	9		33.3333		Alveolus 25	22	15		68.1818		Alveolus 25	15	11		73.3333		Alveolus 25	31
Alveolus 26	44	2		4.54545		Alveolus 26	12	0		0		Alveolus 26	41	0		0		Alveolus 26	31	10		32.2581		Alveolus 26	17	8		47.0588		Alveolus 26	34	11		32.3529		Alveolus 26	8	5		62.5		Alveolus 26	8	3		37.5		Alveolus 26	16
Alveolus 27	22	0		0		Alveolus 27	14	2		14.2857		Alveolus 27	27	8		29.6296		Alveolus 27	13	5		38.4615		Alveolus 27	36	5		13.8889		Alveolus 27	18	6		33.3333		Alveolus 27	12	5		41.6667		Alveolus 27	23	12		52.1739		Alveolus 27	9
Alveolus 28	36	2		5.55556		Alveolus 28	25	2		8		Alveolus 28	40	2		5		Alveolus 28	22	5		22.7273		Alveolus 28	28	8		28.5714		Alveolus 28	24	9		37.5		Alveolus 28	31	18		58.0645		Alveolus 28	8	4		50		Alveolus 28	15
Alveolus 29	14	0		0		Alveolus 29	43	0		0		Alveolus 29	24	2		8.33333		Alveolus 29	30	7		23.3333		Alveolus 29	36	11		30.5556		Alveolus 29	19	6		31.5789		Alveolus 29	26	15		57.6923		Alveolus 29	16	7		43.75		Alveolus 29	23
Alveolus 30	29	1		3.44828		Alveolus 30	10	0		0		Alveolus 30	15	2		13.3333		Alveolus 30	22	6		27.2727		Alveolus 30	31	11		35.4839		Alveolus 30	33	10		30.303		Alveolus 30	3	1		33.3333		Alveolus 30	16	8		50		Alveolus 30	17
Alveolus 31	21	0		0		Alveolus 31	44	6		13.6364		Alveolus 31	39	0		0		Alveolus 31	48	17		35.4167		Alveolus 31	14	3		21.4286		Alveolus 31	13	2		15.3846		Alveolus 31	17	9		52.9412		Alveolus 31	8	6		75		Alveolus 31	8
Alveolus 32	20	3		15		Alveolus 32	34	0		0		Alveolus 32	26	0		0		Alveolus 32	11	5		45.4545		Alveolus 32	25	5		20		Alveolus 32	20	9		45		Alveolus 32	2	1		50		Alveolus 32	13	5		38.4615		Alveolus 32	8
Alveolus 33	17	1		5.88235		Alveolus 33	40	4		10		Alveolus 33	36	0		0		Alveolus 33	44	15		34.0909		Alveolus 33	26	5		19.2308		Alveolus 33	13	7		53.8462		Alveolus 33	3	1		33.3333		Alveolus 33	10	6		60		Alveolus 33	29
Alveolus 34	9	0		0		Alveolus 34	22	3		13.6364		Alveolus 34	18	0		0		Alveolus 34	11	7		63.6364		Alveolus 34	20	4		20		Alveolus 34	17	9		52.9412		Alveolus 34	20	9		45		Alveolus 34	19	10		52.6316		Alveolus 34	14
Alveolus 35	14	0		0		Alveolus 35	14	1		7.14286		Alveolus 35	32	0		0		Alveolus 35	22	10		45.4545		Alveolus 35	25	4		16		Alveolus 35	19	6		31.5789		Alveolus 35	18	9		50		Alveolus 35	10	5		50		Alveolus 35	27
Alveolus 36	10	0		0		Alveolus 36	37	1		2.7027		Alveolus 36	31	1		3.22581		Alveolus 36	43	26		60.4651		Alveolus 36	19	5		26.3158		Alveolus 36	31	10		32.2581
Alveolus 37	18	0		0		Alveolus 37	16	1		6.25		Alveolus 37	22	0		0		Alveolus 37	22	9		40.9091		Alveolus 37	29	9		31.0345		Alveolus 37	31	9		29.0323
Alveolus 38	3	1		33.3333		Alveolus 38	25	0		0		Alveolus 38	40	1		2.5		Alveolus 38	41	16		39.0244		Alveolus 38	24	5		20.8333		Alveolus 38	19	3		15.7895
Alveolus 39	21	0		0		Alveolus 39	31	1		3.22581		Alveolus 39	19	0		0		Alveolus 39	16	7		43.75		Alveolus 39	20	7		35		Alveolus 39	41	12		29.2683
Alveolus 40	32	0		0		Alveolus 40	16	0		0		Alveolus 40	40	0		0		Alveolus 40	40	18		45		Alveolus 40	18	5		27.7778		Alveolus 40	19	3		15.7895
Alveolus 41	37	0		0		Alveolus 41	51	7		13.7255		Alveolus 41	28	0		0
Alveolus 42	35	3		8.57143		Alveolus 42	20	0		0		Alveolus 42	21	0		0
Alveolus 43	19	3		15.7895		Alveolus 43	14	1		7.14286		Alveolus 43	10	0		0
Alveolus 44	30	3		10		Alveolus 44	23	0		0		Alveolus 44	25	0		0
Alveolus 45	25	3		12		Alveolus 45	19	1		5.26316		Alveolus 45	24	1		4.16667
Alveolus 46	30	5		16.6667		Alveolus 46	23	0		0		Alveolus 46	25	5		20
Alveolus 47	19	3		15.7895		Alveolus 47	31	1		3.22581		Alveolus 47	21	4		19.0476
Alveolus 48	27	3		11.1111		Alveolus 48	17	0		0		Alveolus 48	12	0		0
Alveolus 49	28	0		0		Alveolus 49	23	1		4.34783		Alveolus 49	20	0		0
Alveolus 50	18	1		5.55556		Alveolus 50	13	1		7.69231		Alveolus 50	11	0		0
	WT1	WT2	WT3	RKO1	RKO2	RKO3	DKO1	DKO2	DKO3					WT	Roma-/-	Roma-/-/Gata3-/-
AVG%	4.04235	4.94517	4.77847	29.017	27.786	29.5123	48.7283	50.7699	47.6757				AVG%	4.58866	28.7717	49.058
STDEV	6.57774	5.43465	6.94784	12.4844	9.14125	10.4588	17.4318	12.4723	14.3321				STDEV	0.480409	0.888872	1.57323
							T-test	p=	2.49109e-05
									(WT vs RKO)
								p=	0.000142839
									(WT vs DKO)
[truncated: 3 more columns]

## Sheet: EdU (5dG mammary)
EdU labeling of 5dG Wildtype (WT) and Roma-/- (RKO) mammary glands
No. of EdU+ cells were counted per alveolus/ductal structure and expressed as a percentage of total no. of cells per alveolus/ductal structure
Images were taken at 20X magnification (n=3 mice/group)
WT1						WT2						WT3						RKO1						RKO2						RKO3
	no. cells	no. EdU+	Sum of EdU+	% EdU+			no. cells	no. EdU+	Sum of EdU+	% EdU+			no. cells	no. EdU+	Sum of EdU+	% EdU+			no. cells	no. EdU+	Sum of EdU+	% EdU+			no. cells	no. EdU+	Sum of EdU+	% EdU+			no. cells	no. EdU+	Sum of EdU+	% EdU+
Alveolus 1	12	3	273	25		Alveolus 1	15	4	299	26.6667		Alveolus 1	21	5	280	23.8095		Alveolus 1	19	7	501	36.8421		Alveolus 1	18	8	457	44.4444		Alveolus 1	30	15	466	50
Alveolus 2	34	10		29.4118		Alveolus 2	18	3		16.6667		Alveolus 2	11	4		36.3636		Alveolus 2	23	10		43.4783		Alveolus 2	21	9		42.8571		Alveolus 2	28	13		46.4286
Alveolus 3	18	3		16.6667		Alveolus 3	28	7		25		Alveolus 3	28	7		25		Alveolus 3	27	11		40.7407		Alveolus 3	30	16		53.3333		Alveolus 3	33	16		48.4848
Alveolus 4	22	7		31.8182		Alveolus 4	37	8		21.6216		Alveolus 4	16	3		18.75		Alveolus 4	17	9		52.9412		Alveolus 4	29	14		48.2759		Alveolus 4	18	8		44.4444
Alveolus 5	7	0		0		Alveolus 5	48	11		22.9167		Alveolus 5	13	2		15.3846		Alveolus 5	47	24		51.0638		Alveolus 5	22	10		45.4545		Alveolus 5	27	12		44.4444
Alveolus 6	19	8		42.1053		Alveolus 6	30	9		30		Alveolus 6	10	2		20		Alveolus 6	28	16		57.1429		Alveolus 6	17	7		41.1765		Alveolus 6	39	20		51.2821
Alveolus 7	24	9		37.5		Alveolus 7	19	6		31.5789		Alveolus 7	27	10		37.037		Alveolus 7	48	19		39.5833		Alveolus 7	28	13		46.4286		Alveolus 7	17	8		47.0588
Alveolus 8	20	5		25		Alveolus 8	10	4		40		Alveolus 8	39	11		28.2051		Alveolus 8	15	9		60		Alveolus 8	19	11		57.8947		Alveolus 8	25	12		48
Alveolus 9	11	3		27.2727		Alveolus 9	9	1		11.1111		Alveolus 9	18	5		27.7778		Alveolus 9	29	14		48.2759		Alveolus 9	27	9		33.3333		Alveolus 9	37	16		43.2432
Alveolus 10	14	3		21.4286		Alveolus 10	17	4		23.5294		Alveolus 10	24	5		20.8333		Alveolus 10	12	7		58.3333		Alveolus 10	25	12		48		Alveolus 10	23	12		52.1739
Alveolus 11	38	10		26.3158		Alveolus 11	27	6		22.2222		Alveolus 11	37	9		24.3243		Alveolus 11	38	20		52.6316		Alveolus 11	16	7		43.75		Alveolus 11	34	15		44.1176
Alveolus 12	29	9		31.0345		Alveolus 12	34	14		41.1765		Alveolus 12	14	5		35.7143		Alveolus 12	28	12		42.8571		Alveolus 12	27	13		48.1481		Alveolus 12	17	9		52.9412
Alveolus 13	26	6		23.0769		Alveolus 13	10	1		10		Alveolus 13	25	6		24		Alveolus 13	46	20		43.4783		Alveolus 13	20	9		45		Alveolus 13	28	13		46.4286
Alveolus 14	21	4		19.0476		Alveolus 14	21	5		23.8095		Alveolus 14	21	6		28.5714		Alveolus 14	9	3		33.3333		Alveolus 14	18	10		55.5556		Alveolus 14	30	18		60
Alveolus 15	9	0		0		Alveolus 15	23	7		30.4348		Alveolus 15	31	12		38.7097		Alveolus 15	27	12		44.4444		Alveolus 15	33	18		54.5455		Alveolus 15	15	6		40
Alveolus 16	16	3		18.75		Alveolus 16	16	4		25		Alveolus 16	8	2		25		Alveolus 16	33	15		45.4545		Alveolus 16	38	17		44.7368		Alveolus 16	27	12		44.4444
Alveolus 17	25	4		16		Alveolus 17	22	5		22.7273		Alveolus 17	12	3		25		Alveolus 17	26	10		38.4615		Alveolus 17	17	6		35.2941		Alveolus 17	26	12		46.1538
Alveolus 18	22	5		22.7273		Alveolus 18	31	12		38.7097		Alveolus 18	10	2		20		Alveolus 18	10	5		50		Alveolus 18	36	12		33.3333		Alveolus 18	31	16		51.6129
Alveolus 19	37	9		24.3243		Alveolus 19	11	3		27.2727		Alveolus 19	16	2		12.5		Alveolus 19	42	20		47.619		Alveolus 19	44	20		45.4545		Alveolus 19	12	5		41.6667
Alveolus 20	42	14		33.3333		Alveolus 20	8	1		12.5		Alveolus 20	20	2		10		Alveolus 20	25	11		44		Alveolus 20	19	9		47.3684		Alveolus 20	24	14		58.3333
Alveolus 21	36	9		25		Alveolus 21	14	4		28.5714		Alveolus 21	23	4		17.3913		Alveolus 21	39	18		46.1538		Alveolus 21	40	18		45		Alveolus 21	29	13		44.8276
Alveolus 22	29	7		24.1379		Alveolus 22	16	5		31.25		Alveolus 22	30	9		30		Alveolus 22	16	7		43.75		Alveolus 22	27	14		51.8519		Alveolus 22	20	9		45
Alveolus 23	14	2		14.2857		Alveolus 23	25	8		32		Alveolus 23	26	6		23.0769		Alveolus 23	44	24		54.5455		Alveolus 23	19	9		47.3684		Alveolus 23	36	17		47.2222
Alveolus 24	41	11		26.8293		Alveolus 24	20	4		20		Alveolus 24	29	4		13.7931		Alveolus 24	18	7		38.8889		Alveolus 24	41	19		46.3415		Alveolus 24	10	4		40
Alveolus 25	33	9		27.2727		Alveolus 25	27	9		33.3333		Alveolus 25	16	3		18.75		Alveolus 25	37	16		43.2432		Alveolus 25	28	12		42.8571		Alveolus 25	9	3		33.3333
Alveolus 26	12	3		25		Alveolus 26	35	9		25.7143		Alveolus 26	23	3		13.0435		Alveolus 26	27	12		44.4444		Alveolus 26	33	15		45.4545		Alveolus 26	26	11		42.3077
Alveolus 27	16	4		25		Alveolus 27	42	19		45.2381		Alveolus 27	48	13		27.0833		Alveolus 27	17	9		52.9412		Alveolus 27	14	6		42.8571		Alveolus 27	32	15		46.875
Alveolus 28	21	4		19.0476		Alveolus 28	12	3		25		Alveolus 28	21	5		23.8095		Alveolus 28	45	21		46.6667		Alveolus 28	39	20		51.2821		Alveolus 28	26	12		46.1538
Alveolus 29	17	3		17.6471		Alveolus 29	19	5		26.3158		Alveolus 29	10	2		20		Alveolus 29	28	12		42.8571		Alveolus 29	31	15		48.3871		Alveolus 29	12	7		58.3333
Alveolus 30	20	3		15		Alveolus 30	27	5		18.5185		Alveolus 30	25	6		24		Alveolus 30	33	14		42.4242		Alveolus 30	13	6		46.1538		Alveolus 30	25	9		36
Alveolus 31	35	8		22.8571		Alveolus 31	29	7		24.1379		Alveolus 31	12	4		33.3333		Alveolus 31	16	9		56.25		Alveolus 31	29	13		44.8276		Alveolus 31	11	5		45.4545
Alveolus 32	29	7		24.1379		Alveolus 32	33	11		33.3333		Alveolus 32	28	9		32.1429		Alveolus 32	25	10		40		Alveolus 32	30	14		46.6667		Alveolus 32	25	13		52
Alveolus 33	34	7		20.5882		Alveolus 33	31	10		32.2581		Alveolus 33	31	9		29.0323		Alveolus 33	11	4		36.3636		Alveolus 33	14	7		50		Alveolus 33	24	10		41.6667
Alveolus 34	27	5		18.5185		Alveolus 34	37	9		24.3243		Alveolus 34	12	3		25		Alveolus 34	40	19		47.5		Alveolus 34	10	4		40		Alveolus 34	39	20		51.2821
Alveolus 35	33	10		30.303		Alveolus 35	25	4		16		Alveolus 35	17	3		17.6471		Alveolus 35	13	7		53.8462		Alveolus 35	12	6		50		Alveolus 35	23	10		43.4783
Alveolus 36	45	12		26.6667		Alveolus 36	24	4		16.6667		Alveolus 36	48	12		25		Alveolus 36	35	14		40		Alveolus 36	15	5		33.3333		Alveolus 36	11	6		54.5455
Alveolus 37	38	10		26.3158		Alveolus 37	16	5		31.25		Alveolus 37	24	4		16.6667		Alveolus 37	13	6		46.1538		Alveolus 37	32	17		53.125		Alveolus 37	28	13		46.4286
Alveolus 38	13	4		30.7692		Alveolus 38	31	8		25.8065		Alveolus 38	9	2		22.2222		Alveolus 38	29	13		44.8276		Alveolus 38	29	12		41.3793		Alveolus 38	13	8		61.5385
Alveolus 39	19	4		21.0526		Alveolus 39	16	5		31.25		Alveolus 39	10	0		0		Alveolus 39	22	11		50		Alveolus 39	15	8		53.3333		Alveolus 39	22	11		50
Alveolus 40	9	1		11.1111		Alveolus 40	18	5		27.7778		Alveolus 40	17	4		23.5294		Alveolus 40	36	14		38.8889		Alveolus 40	16	7		43.75		Alveolus 40	40	18		45
Alveolus 41	10	1		10		Alveolus 41	9	1		11.1111		Alveolus 41	25	6		24
Alveolus 42	12	0		0		Alveolus 42	47	11		23.4043		Alveolus 42	30	5		16.6667
Alveolus 43	15	3		20		Alveolus 43	10	2		20		Alveolus 43	16	9		56.25
Alveolus 44	23	5		21.7391		Alveolus 44	21	8		38.0952		Alveolus 44	28	9		32.1429
Alveolus 45	38	7		18.4211		Alveolus 45	16	3		18.75		Alveolus 45	17	5		29.4118
Alveolus 46	30	7		23.3333		Alveolus 46	8	0		0		Alveolus 46	34	14		41.1765
Alveolus 47	26	4		15.3846		Alveolus 47	23	9		39.1304		Alveolus 47	14	3		21.4286
Alveolus 48	24	4		16.6667		Alveolus 48	15	4		26.6667		Alveolus 48	21	7		33.3333
Alveolus 49	12	2		16.6667		Alveolus 49	19	4		21.0526		Alveolus 49	30	7		23.3333
Alveolus 50	10	2		20		Alveolus 50	13	3		23.0769		Alveolus 50	19	7		36.8421
	WT1	WT2	WT3	RKO1	RKO2	RKO3			WT	RKO
AVG%	21.6913	25.4595	24.9417	46.0107	45.9588	47.3176		Combined AVG%	24.0309	46.4291
STDEV	8.35437	8.728	9.16494	6.45466	5.78865	6.01934		Combined STDEV	2.04259	0.769984
A 2-tailed Student's t-test of difference between groups, assuming equal variance was conducted:
						Student's T-test		p=	0.000951956

## Sheet: EdU (intestine)
EdU labeling of Wildtype (WT) and Roma-/- (RKO) intestinal crypts
No. of EdU+ cells were counted per field of view and expressed as a percentage of total no. of cells per field of view
Images were taken at 20X magnification (n=3 mice/group)
WT1						WT2						WT3						RKO1						RKO2						RKO3
	no. cells	no. EdU+	Sum of EdU+	% EdU+			no. cells	no. EdU+	Sum of EdU+	% EdU+			no. cells	no. EdU+	Sum of EdU+	% EdU+			no. cells	no. EdU+	Sum of EdU+	% EdU+			no. cells	no. EdU+	Sum of EdU+	% EdU+			no. cells	no. EdU+	Sum of EdU+	% EdU+
1	351	87	1232	24.7863		1	503	149	1226	29.6223		1	495	147	1268	29.697		1	473	230	1910	48.6258		1	347	156	1860	44.9568		1	433	193	1857	44.5727
2	482	143		29.668		2	460	137		29.7826		2	311	98		31.5113		2	382	172		45.0262		2	382	172		45.0262		2	416	188		45.1923
3	399	120		30.0752		3	372	112		30.1075		3	467	139		29.7645		3	532	239		44.9248		3	377	168		44.5623		3	380	170		44.7368
4	372	110		29.5699		4	384	117		30.4688		4	513	154		30.0195		4	461	208		45.1193		4	405	182		44.9383		4	371	166		44.7439
5	428	129		30.1402		5	422	125		29.6209		5	368	110		29.8913		5	354	160		45.1977		5	391	176		45.0128		5	446	201		45.0673
6	491	145		29.5316		6	338	102		30.1775		6	443	133		30.0226		6	504	230		45.6349		6	510	222		43.5294		6	333	149		44.7447
7	337	99		29.3769		7	459	138		30.0654		7	350	107		30.5714		7	420	189		45		7	422	183		43.3649		7	516	232		44.9612
8	369	113		30.6233		8	411	123		29.927		8	481	145		30.1455		8	364	164		45.0549		8	435	194		44.5977		8	399	182		45.614
9	476	142		29.8319		9	341	100		29.3255		9	391	116		29.6675		9	399	179		44.8622		9	414	186		44.9275		9	509	229		44.9902
10	481	144		29.9376		10	408	123		30.1471		10	401	119		29.6758		10	307	139		45.2769		10	492	221		44.9187		10	326	147		45.092
	WT1	WT2	WT3	RKO1	RKO2	RKO3			WT	RKO
AVG %	29.3541	29.9244	30.0966	45.4723	44.5835	44.9715		Combined AVG%	29.7917	45.0091
STDEV	1.64517	0.337568	0.569002	1.12928	0.621185	0.298706		Combined STDEV	0.388655	0.445594
A 2-tailed Student's t-test of difference between groups, assuming equal variance was conducted:
						Student's T-test		p=	1.84474e-06

## Sheet: EdU (spleen)
EdU labeling of Wildtype (WT) and Roma-/- (RKO) spleen
No. of EdU+ cells were counted per field of view and expressed as a percentage of total no. of cells per field of view
Images were taken at 40X magnification (n=3 mice/group)
WT1						WT2						WT3						RKO1						RKO2						RKO3
	no. cells	no. EdU+	Sum of EdU+	% EdU+			no. cells	no. EdU+	Sum of EdU+	% EdU+			no. cells	no. EdU+	Sum of EdU+	% EdU+			no. cells	no. EdU+	Sum of EdU+	% EdU+			no. cells	no. EdU+	Sum of EdU+	% EdU+			no. cells	no. EdU+	Sum of EdU+	% EdU+
1	1103	25	134	2.26655		1	1541	31	107	2.01168		1	1323	26	105	1.96523		1	1226	105	558	8.56444		1	1371	113	530	8.24216		1	1189	100	511	8.41043
2	1283	35		2.72798		2	1125	19		1.68889		2	1004	20		1.99203		2	1190	104		8.7395		2	1120	103		9.19643		2	1237	105		8.48828
3	1009	24		2.37859		3	981	15		1.52905		3	1136	19		1.67254		3	1183	111		9.38292		3	1282	113		8.81435		3	1078	97		8.99814
4	1407	20		1.42146		4	1257	20		1.59109		4	1164	19		1.6323		4	1347	118		8.76021		4	1004	99		9.86056		4	983	90		9.15565
5	1226	30		2.44698		5	1214	22		1.81219		5	1285	21		1.63424		5	1269	120		9.45626		5	997	102		10.2307		5	1266	119		9.39968
	WT1	WT2	WT3	RKO1	RKO2	RKO3			WT	RKO
AVG %	2.24831	1.72658	1.77927	8.98067	9.26884	8.89044		Combined AVG%	1.91805	9.04665
STDEV	0.492579	0.191968	0.182944	0.408662	0.797052	0.428196		Combined STDEV	0.287224	0.197641
A 2-tailed Student's t-test of difference between groups, assuming equal variance was conducted:
						Student's T-test		p=	1.18886e-05

## Sheet: EdU (thymus)
EdU labeling of Wildtype (WT) and Roma-/- (RKO) thymus
No. of EdU+ cells were counted per field of view and expressed as a percentage of total no. of cells per field of view
Images were taken at 40X magnification (n=3 mice/group)
WT1						WT2						WT3						RKO1						RKO2						RKO3
	no. cells	no. EdU+	Sum of EdU+	% EdU+			no. cells	no. EdU+	Sum of EdU+	% EdU+			no. cells	no. EdU+	Sum of EdU+	% EdU+			no. cells	no. EdU+	Sum of EdU+	% EdU+			no. cells	no. EdU+	Sum of EdU+	% EdU+			no. cells	no. EdU+	Sum of EdU+	% EdU+
1	1412	43	252	3.04533		1	1552	48	236	3.09278		1	1426	47	249	3.29593		1	1399	291	1450	20.8006		1	1494	300	1480	20.0803		1	1466	292	1436	19.9181
2	1563	53		3.39091		2	1440	49		3.40278		2	1478	44		2.977		2	1407	283		20.1137		2	1520	305		20.0658		2	1484	290		19.5418
3	1487	52		3.49697		3	1479	37		2.50169		3	1505	54		3.58804		3	1422	288		20.2532		3	1483	299		20.1618		3	1410	280		19.8582
4	1473	56		3.80177		4	1523	52		3.41431		4	1544	55		3.56218		4	1451	279		19.2281		4	1396	277		19.8424		4	1433	283		19.7488
5	1490	48		3.22148		5	1477	50		3.38524		5	1449	49		3.38164		5	1532	309		20.1697		5	1503	299		19.8935		5	1480	291		19.6622
	WT1	WT2	WT3	RKO1	RKO2	RKO3				WT	RKO
AVG %	3.39129	3.15936	3.36096	20.1131	20.0088	19.7458			Combined AVG%	3.30387	19.9559
STDEV	0.286438	0.391228	0.247052	0.565383	0.134863	0.150794			Combined STDEV	0.126064	0.189255
A 2-tailed Student's t-test of difference between groups, assuming equal variance was conducted:
							Student's T-test		p=	1.65386e-07

## Sheet: Quantification of binucleates
Quantification of binucleate cells in Wildtype (WT), Roma+/- (RHet) and Roma-/- (RKO) mammary glands
No. of binucleate cells were counted per alveolus/ductal structure and expressed as a percentage of total no. of cells per alveolus/ductal structure
Images were taken at 20X magnification (n=3 mice/group)
5 fields of view were counted per mouse
Cumulative freqencies were calculated per group in the following Excel Sheets (Cum. Freq) and cumulative frequency curve plotted in (Cum. Freq (Combined))
WT																Roma Het																Roma KO																Roma Het/Gata3 KO
1					2					3						1					2					3						1					2					3						1
1	no. of cells	no. of binucl	Fraction	%	1	no. of cells	no. of binucl	Fraction	%	1	no. of cells	no. of binucl	Fraction	%		1	no. of cells	no. of binucl	Fraction	%	1	no. of cells	no. of binucl	Fraction	%	1	no. of cells	no. of binucl	Fraction	%		1	no. of cells	no. of binucl	Fraction	%	1	no. of cells	no. of binucl	Fraction	%	1	no. of cells	no. of binucl	Fraction	%		1	no. of cells
Alveolus 1	17	0	0	0	Alveolus 1	9	0	0	0	Alveolus 1	8	0	0	0		Alveolus 1	14	1	0.0714286	7.14286	Alveolus 1	9	0	0	0	Alveolus 1	24	1	0.0416667	4.16667		Alveolus 1	15	2	0.133333	13.3333	Alveolus 1	12	1	0.0833333	8.33333	Alveolus 1	11	0	0	0		Alveolus 1	21
Alveolus 2	12	0	0	0	Alveolus 2	14	0	0	0	Alveolus 2	17	0	0	0		Alveolus 2	18	0	0	0	Alveolus 2	11	1	0.0909091	9.09091	Alveolus 2	32	1	0.03125	3.125		Alveolus 2	10	0	0	0	Alveolus 2	8	4	0.5	50	Alveolus 2	22	2	0.0909091	9.09091		Alveolus 2	15
Alveolus 3	12	0	0	0	Alveolus 3	10	0	0	0	Alveolus 3	31	1	0.0322581	3.22581		Alveolus 3	19	0	0	0	Alveolus 3	8	0	0	0	Alveolus 3	12	0	0	0		Alveolus 3	18	1	0.0555556	5.55556	Alveolus 3	25	2	0.08	8	Alveolus 3	31	8	0.258065	25.8065		Alveolus 3	18
Alveolus 4	16	1	0.0625	6.25	Alveolus 4	12	0	0	0	Alveolus 4	25	1	0.04	4		Alveolus 4	13	1	0.0769231	7.69231	Alveolus 4	42	5	0.119048	11.9048	Alveolus 4	21	0	0	0		Alveolus 4	16	0	0	0	Alveolus 4	10	3	0.3	30	Alveolus 4	21	3	0.142857	14.2857		Alveolus 4	28
Alveolus 5	19	1	0.0526316	5.26316	Alveolus 5	16	0	0	0	Alveolus 5	18	0	0	0		Alveolus 5	26	1	0.0384615	3.84615	Alveolus 5	13	1	0.0769231	7.69231	Alveolus 5	27	1	0.037037	3.7037		Alveolus 5	30	2	0.0666667	6.66667	Alveolus 5	15	2	0.133333	13.3333	Alveolus 5	12	2	0.166667	16.6667		Alveolus 5	16
Alveolus 6	8	0	0	0	Alveolus 6	25	0	0	0	Alveolus 6	28	0	0	0		Alveolus 6	41	2	0.0487805	4.87805	Alveolus 6	15	0	0	0	Alveolus 6	15	0	0	0		Alveolus 6	27	2	0.0740741	7.40741	Alveolus 6	33	7	0.212121	21.2121	Alveolus 6	34	4	0.117647	11.7647		Alveolus 6	10
Alveolus 7	14	0	0	0	Alveolus 7	11	0	0	0	Alveolus 7	18	0	0	0		Alveolus 7	16	0	0	0	Alveolus 7	14	0	0	0	Alveolus 7	24	1	0.0416667	4.16667		Alveolus 7	17	0	0	0	Alveolus 7	14	1	0.0714286	7.14286	Alveolus 7	22	2	0.0909091	9.09091		Alveolus 7	8
Alveolus 8	23	1	0.0434783	4.34783	Alveolus 8	12	0	0	0	Alveolus 8	24	0	0	0		Alveolus 8	24	1	0.0416667	4.16667	Alveolus 8	14	0	0	0	Alveolus 8	16	0	0	0		Alveolus 8	22	1	0.0454545	4.54545	Alveolus 8	22	3	0.136364	13.6364	Alveolus 8	20	3	0.15	15		Alveolus 8	7
Alveolus 9	10	0	0	0	Alveolus 9	24	2	0.0833333	8.33333	Alveolus 9	26	0	0	0		Alveolus 9	18	0	0	0	Alveolus 9	15	1	0.0666667	6.66667	Alveolus 9	17	1	0.0588235	5.88235		Alveolus 9	16	1	0.0625	6.25	Alveolus 9	10	4	0.4	40	Alveolus 9	15	5	0.333333	33.3333		Alveolus 9	9
Alveolus 10	14	0	0	0	Alveolus 10	17	0	0	0	Alveolus 10	10	0	0	0		Alveolus 10	17	0	0	0	Alveolus 10	10	0	0	0	Alveolus 10	14	0	0	0		Alveolus 10	6	1	0.166667	16.6667	Alveolus 10	17	2	0.117647	11.7647	Alveolus 10	24	3	0.125	12.5		Alveolus 10	11
Alveolus 11	22	0	0	0	Alveolus 11	22	0	0	0							Alveolus 11	18	1	0.0555556	5.55556	Alveolus 11	40	6	0.15	15	Alveolus 11	13	1	0.0769231	7.69231		Alveolus 11	15	1	0.0666667	6.66667	Alveolus 11	15	4	0.266667	26.6667	Alveolus 11	16	4	0.25	25		Alveolus 11	27
Alveolus 12	11	0	0	0	Alveolus 12	13	0	0	0	2	no. of cells	no. of binucl				Alveolus 12	10	1	0.1	10	Alveolus 12	11	0	0	0	Alveolus 12	28	1	0.0357143	3.57143		Alveolus 12	4	1	0.25	25	Alveolus 12	14	1	0.0714286	7.14286	Alveolus 12	15	2	0.133333	13.3333		Alveolus 12	15
Alveolus 13	11	0	0	0						Alveolus 1	30	1	0.0333333	3.33333		Alveolus 13	39	2	0.0512821	5.12821	Alveolus 13	5	0	0	0	Alveolus 13	14	1	0.0714286	7.14286		Alveolus 13	7	1	0.142857	14.2857	Alveolus 13	6	3	0.5	50	Alveolus 13	13	2	0.153846	15.3846		Alveolus 13	14
Alveolus 14	27	1	0.037037	3.7037	2	no. of cells	no. of binucl			Alveolus 2	21	0	0	0		Alveolus 14	4	0	0	0	Alveolus 14	13	1	0.0769231	7.69231	Alveolus 14	15	0	0	0		Alveolus 14	14	1	0.0714286	7.14286	Alveolus 14	9	1	0.111111	11.1111	Alveolus 14	15	2	0.133333	13.3333		Alveolus 14	12
Alveolus 15	9	0	0	0	Alveolus 1	18	0	0	0	Alveolus 3	14	0	0	0							Alveolus 15	12	0	0	0	Alveolus 15	11	0	0	0							Alveolus 15	6	3	0.5	50	Alveolus 15	21	3	0.142857	14.2857		Alveolus 15	17
Alveolus 16	5	0	0	0	Alveolus 2	21	0	0	0	Alveolus 4	27	0	0	0		2	no. of cells	no. of binucl			Alveolus 16	14	2	0.142857	14.2857	Alveolus 16	6	0	0	0		2	no. of cells	no. of binucl			Alveolus 16	9	0	0	0							Alveolus 16	10
					Alveolus 3	17	0	0	0	Alveolus 5	16	0	0	0		Alveolus 1	19	1	0.0526316	5.26316	Alveolus 17	11	0	0	0							Alveolus 1	10	1	0.1	10	Alveolus 17	51	5	0.0980392	9.80392	2	no. of cells	no. of binucl				Alveolus 17	8
2	no. of cells	no. of binucl			Alveolus 4	21	0	0	0	Alveolus 6	28	0	0	0		Alveolus 2	16	0	0	0	Alveolus 18	12	0	0	0	2	no. of cells	no. of binucl				Alveolus 2	11	1	0.0909091	9.09091						Alveolus 1	21	6	0.285714	28.5714		Alveolus 18	9
Alveolus 1	5	0	0	0	Alveolus 5	31	2	0.0645161	6.45161	Alveolus 7	19	0	0	0		Alveolus 3	20	1	0.05	5						Alveolus 1	12	0	0	0		Alveolus 3	6	1	0.166667	16.6667	2	no. of cells	no. of binucl			Alveolus 2	14	4	0.285714	28.5714
Alveolus 2	22	2	0.0909091	9.09091	Alveolus 6	18	0	0	0	Alveolus 8	12	0	0	0		Alveolus 4	6	0	0	0	2	no. of cells	no. of binucl			Alveolus 2	26	0	0	0		Alveolus 4	12	1	0.0833333	8.33333	Alveolus 1	19	1	0.0526316	5.26316	Alveolus 3	5	2	0.4	40		2	no. of cells
Alveolus 3	13	0	0	0	Alveolus 7	10	0	0	0	Alveolus 9	16	0	0	0		Alveolus 5	16	0	0	0	Alveolus 1	43	3	0.0697674	6.97674	Alveolus 3	19	1	0.0526316	5.26316		Alveolus 5	55	8	0.145455	14.5455	Alveolus 2	13	2	0.153846	15.3846	Alveolus 4	23	2	0.0869565	8.69565		Alveolus 1	12
Alveolus 4	17	0	0	0	Alveolus 8	11	0	0	0	Alveolus 10	10	0	0	0		Alveolus 6	15	1	0.0666667	6.66667	Alveolus 2	14	0	0	0	Alveolus 4	14	1	0.0714286	7.14286		Alveolus 6	16	0	0	0	Alveolus 3	18	2	0.111111	11.1111	Alveolus 5	10	0	0	0		Alveolus 2	18
Alveolus 5	15	0	0	0	Alveolus 9	18	0	0	0	Alveolus 11	14	0	0	0		Alveolus 7	14	0	0	0	Alveolus 3	11	0	0	0	Alveolus 5	12	1	0.0833333	8.33333		Alveolus 7	8	5	0.625	62.5	Alveolus 4	7	3	0.428571	42.8571	Alveolus 6	14	6	0.428571	42.8571		Alveolus 3	16
Alveolus 6	7	0	0	0	Alveolus 10	10	0	0	0	Alveolus 12	10	0	0	0							Alveolus 4	11	1	0.0909091	9.09091	Alveolus 6	11	0	0	0		Alveolus 8	7	1	0.142857	14.2857	Alveolus 5	13	2	0.153846	15.3846	Alveolus 7	7	0	0	0		Alveolus 4	13
Alveolus 7	14	0	0	0	Alveolus 11	22	0	0	0	Alveolus 13	11	0	0	0		3	no. of cells	no. of binucl			Alveolus 5	9	0	0	0	Alveolus 7	19	0	0	0		Alveolus 9	10	1	0.1	10	Alveolus 6	14	5	0.357143	35.7143	Alveolus 8	26	4	0.153846	15.3846		Alveolus 5	10
Alveolus 8	14	1	0.0714286	7.14286	Alveolus 12	26	1	0.0384615	3.84615	Alveolus 14	9	1	0.111111	11.1111		Alveolus 1	22	2	0.0909091	9.09091	Alveolus 6	10	0	0	0	Alveolus 8	22	0	0	0		Alveolus 10	13	1	0.0769231	7.69231	Alveolus 7	13	2	0.153846	15.3846	Alveolus 9	17	5	0.294118	29.4118		Alveolus 6	4
Alveolus 9	10	0	0	0	Alveolus 13	20	0	0	0	Alveolus 15	12	0	0	0		Alveolus 2	5	0	0	0	Alveolus 7	23	1	0.0434783	4.34783	Alveolus 9	30	2	0.0666667	6.66667		Alveolus 11	15	0	0	0	Alveolus 8	4	0	0	0	Alveolus 10	31	8	0.258065	25.8065		Alveolus 7	8
					Alveolus 14	7	0	0	0	Alveolus 16	5	0	0	0		Alveolus 3	10	1	0.1	10	Alveolus 8	14	0	0	0	Alveolus 10	27	1	0.037037	3.7037		Alveolus 12	14	0	0	0	Alveolus 9	25	3	0.12	12	Alveolus 11	26	7	0.269231	26.9231		Alveolus 8	6
3	no. of cells	no. of binucl			Alveolus 15	30	1	0.0333333	3.33333							Alveolus 4	29	2	0.0689655	6.89655	Alveolus 9	36	1	0.0277778	2.77778							Alveolus 13	12	1	0.0833333	8.33333	Alveolus 10	27	3	0.111111	11.1111	Alveolus 12	10	3	0.3	30		Alveolus 9	10
Alveolus 1	13	0	0	0	Alveolus 16	8	0	0	0	3	no. of cells	no. of binucl				Alveolus 5	55	5	0.0909091	9.09091	Alveolus 10	17	0	0	0	3	no. of cells	no. of binucl				Alveolus 14	3	1	0.333333	33.3333	Alveolus 11	6	2	0.333333	33.3333	Alveolus 13	16	2	0.125	12.5		Alveolus 10	9
Alveolus 2	11	0	0	0	Alveolus 17	21	0	0	0	Alveolus 1	17	0	0	0		Alveolus 6	9	0	0	0	Alveolus 11	12	0	0	0	Alveolus 1	12	0	0	0		Alveolus 15	5	2	0.4	40	Alveolus 12	12	2	0.166667	16.6667	Alveolus 14	38	9	0.236842	23.6842		Alveolus 11	9
Alveolus 3	8	0	0	0						Alveolus 2	20	0	0	0		Alveolus 7	22	3	0.136364	13.6364	Alveolus 12	23	1	0.0434783	4.34783	Alveolus 2	31	0	0	0		Alveolus 16	11	1	0.0909091	9.09091	Alveolus 13	13	4	0.307692	30.7692	Alveolus 15	28	5	0.178571	17.8571		Alveolus 12	13
Alveolus 4	16	0	0	0	3	no. of cells	no. of binucl			Alveolus 3	13	0	0	0		Alveolus 8	14	1	0.0714286	7.14286	Alveolus 13	17	0	0	0	Alveolus 3	10	0	0	0		Alveolus 17	28	1	0.0357143	3.57143	Alveolus 14	10	2	0.2	20	Alveolus 16	10	3	0.3	30		Alveolus 13	18
Alveolus 5	14	0	0	0	Alveolus 1	24	0	0	0	Alveolus 4	21	0	0	0		Alveolus 9	18	2	0.111111	11.1111	Alveolus 14	6	0	0	0	Alveolus 4	8	1	0.125	12.5		Alveolus 18	25	2	0.08	8	Alveolus 15	10	0	0	0	Alveolus 17	13	3	0.230769	23.0769		Alveolus 14	16
Alveolus 6	16	0	0	0	Alveolus 2	10	0	0	0	Alveolus 5	22	0	0	0		Alveolus 10	25	2	0.08	8	Alveolus 15	9	0	0	0	Alveolus 5	22	1	0.0454545	4.54545		Alveolus 19	12	2	0.166667	16.6667	Alveolus 16	10	1	0.1	10	Alveolus 18	12	3	0.25	25		Alveolus 15	13
Alveolus 7	12	0	0	0	Alveolus 3	23	0	0	0	Alveolus 6	15	0	0	0		Alveolus 11	17	0	0	0	Alveolus 16	8	1	0.125	12.5	Alveolus 6	14	1	0.0714286	7.14286							Alveolus 17	15	1	0.0666667	6.66667	Alveolus 19	29	5	0.172414	17.2414		Alveolus 16	10
Alveolus 8	28	2	0.0714286	7.14286	Alveolus 4	6	0	0	0	Alveolus 7	26	1	0.0384615	3.84615		Alveolus 12	18	1	0.0555556	5.55556						Alveolus 7	18	1	0.0555556	5.55556		3	no. of cells	no. of binucl			Alveolus 18	21	1	0.047619	4.7619	Alveolus 20	13	5	0.384615	38.4615		Alveolus 17	12
Alveolus 9	18	1	0.0555556	5.55556	Alveolus 5	27	0	0	0	Alveolus 8	14	0	0	0		Alveolus 13	16	0	0	0	3	no. of cells	no. of binucl			Alveolus 8	25	1	0.04	4		Alveolus 1	13	2	0.153846	15.3846	Alveolus 19	12	1	0.0833333	8.33333	Alveolus 21	9	4	0.444444	44.4444		Alveolus 18	12
Alveolus 10	7	0	0	0	Alveolus 6	8	0	0	0	Alveolus 9	28	0	0	0							Alveolus 1	22	0	0	0	Alveolus 9	14	0	0	0		Alveolus 2	8	2	0.25	25	Alveolus 20	41	4	0.097561	9.7561	Alveolus 22	22	5	0.227273	22.7273		Alveolus 19	15
Alveolus 11	10	0	0	0	Alveolus 7	36	2	0.0555556	5.55556	Alveolus 10	12	0	0	0		4	no. of cells	no. of binucl			Alveolus 2	10	0	0	0	Alveolus 10	11	0	0	0		Alveolus 3	25	4	0.16	16	Alveolus 21	12	1	0.0833333	8.33333							Alveolus 20	17
Alveolus 12	9	0	0	0	Alveolus 8	12	0	0	0	Alveolus 11	18	0	0	0		Alveolus 1	16	1	0.0625	6.25	Alveolus 3	9	0	0	0	Alveolus 11	19	2	0.105263	10.5263		Alveolus 4	14	1	0.0714286	7.14286	Alveolus 22	13	2	0.153846	15.3846	3	no. of cells	no. of binucl				Alveolus 21	6
					Alveolus 9	16	0	0	0	Alveolus 12	12	0	0	0		Alveolus 2	23	0	0	0	Alveolus 4	12	1	0.0833333	8.33333	Alveolus 12	21	1	0.047619	4.7619		Alveolus 5	11	1	0.0909091	9.09091	Alveolus 23	16	1	0.0625	6.25	Alveolus 1	7	1	0.142857	14.2857
4	no. of cells	no. of binucl			Alveolus 10	12	0	0	0							Alveolus 3	15	0	0	0	Alveolus 5	13	0	0	0	Alveolus 13	10	0	0	0		Alveolus 6	8	1	0.125	12.5						Alveolus 2	15	1	0.0666667	6.66667		3	no. of cells
Alveolus 1	23	1	0.0434783	4.34783	Alveolus 11	19	0	0	0	4	no. of cells	no. of binucl				Alveolus 4	30	2	0.0666667	6.66667	Alveolus 6	10	0	0	0	Alveolus 14	26	2	0.0769231	7.69231		Alveolus 7	13	1	0.0769231	7.69231	3	no. of cells	no. of binucl			Alveolus 3	32	5	0.15625	15.625		Alveolus 1	11
Alveolus 2	13	0	0	0						Alveolus 1	14	0	0	0		Alveolus 5	14	0	0	0	Alveolus 7	9	1	0.111111	11.1111	Alveolus 15	15	0	0	0		Alveolus 8	7	1	0.142857	14.2857	Alveolus 1	13	0	0	0	Alveolus 4	26	4	0.153846	15.3846		Alveolus 2	18
Alveolus 3	13	0	0	0	4	no. of cells	no. of binucl			Alveolus 2	29	1	0.0344828	3.44828		Alveolus 6	21	1	0.047619	4.7619	Alveolus 8	19	0	0	0	Alveolus 16	22	0	0	0		Alveolus 9	6	0	0	0	Alveolus 2	14	1	0.0714286	7.14286	Alveolus 5	6	1	0.166667	16.6667		Alveolus 3	19
Alveolus 4	27	1	0.037037	3.7037						Alveolus 3	15	0	0	0		Alveolus 7	20	1	0.05	5	Alveolus 9	15	1	0.0666667	6.66667	Alveolus 17	24	1	0.0416667	4.16667		Alveolus 10	7	1	0.142857	14.2857	Alveolus 3	13	2	0.153846	15.3846	Alveolus 6	17	4	0.235294	23.5294		Alveolus 4	13
Alveolus 5	17	0	0	0	Alveolus 1	10	0	0	0	Alveolus 4	29	0	0	0		Alveolus 8	23	0	0	0	Alveolus 10	34	2	0.0588235	5.88235							Alveolus 11	4	2	0.5	50	Alveolus 4	16	3	0.1875	18.75	Alveolus 7	24	3	0.125	12.5		Alveolus 5	14
Alveolus 6	14	0	0	0	Alveolus 2	28	1	0.0357143	3.57143	Alveolus 5	7	0	0	0		Alveolus 9	17	0	0	0	Alveolus 11	23	0	0	0	4	no. of cells	no. of binucl				Alveolus 12	4	1	0.25	25	Alveolus 5	22	3	0.136364	13.6364	Alveolus 8	24	3	0.125	12.5		Alveolus 6	13
Alveolus 7	7	0	0	0	Alveolus 3	21	0	0	0	Alveolus 6	17	1	0.0588235	5.88235		Alveolus 10	28	0	0	0	Alveolus 12	7	0	0	0	Alveolus 1	17	1	0.0588235	5.88235		Alveolus 13	11	0	0	0	Alveolus 6	14	2	0.142857	14.2857	Alveolus 9	7	2	0.285714	28.5714		Alveolus 7	12
Alveolus 8	12	0	0	0	Alveolus 4	11	0	0	0	Alveolus 7	27	0	0	0		Alveolus 11	16	0	0	0	Alveolus 13	11	0	0	0	Alveolus 2	9	0	0	0		Alveolus 14	23	1	0.0434783	4.34783	Alveolus 7	30	2	0.0666667	6.66667	Alveolus 10	18	5	0.277778	27.7778		Alveolus 8	9
Alveolus 9	16	0	0	0	Alveolus 5	27	0	0	0	Alveolus 8	11	0	0	0		Alveolus 12	11	1	0.0909091	9.09091	Alveolus 14	6	0	0	0	Alveolus 3	24	0	0	0		Alveolus 15	42	4	0.0952381	9.52381	Alveolus 8	22	2	0.0909091	9.09091	Alveolus 11	18	4	0.222222	22.2222		Alveolus 9	10
Alveolus 10	8	0	0	0	Alveolus 6	29	0	0	0	Alveolus 9	23	0	0	0		Alveolus 13	15	0	0	0	Alveolus 15	14	1	0.0714286	7.14286	Alveolus 4	13	0	0	0		Alveolus 16	5	1	0.2	20	Alveolus 9	15	1	0.0666667	6.66667	Alveolus 12	21	4	0.190476	19.0476		Alveolus 10	6
Alveolus 11	14	0	0	0	Alveolus 7	11	0	0	0	Alveolus 10	10	0	0	0		Alveolus 14	14	0	0	0	Alveolus 16	38	3	0.0789474	7.89474	Alveolus 5	10	1	0.1	10		Alveolus 17	6	1	0.166667	16.6667	Alveolus 10	19	2	0.105263	10.5263	Alveolus 13	30	4	0.133333	13.3333		Alveolus 11	4
Alveolus 12	12	0	0	0	Alveolus 8	10	0	0	0	Alveolus 11	21	0	0	0												Alveolus 6	26	1	0.0384615	3.84615		Alveolus 18	8	1	0.125	12.5	Alveolus 11	6	0	0	0	Alveolus 14	10	2	0.2	20		Alveolus 12	5
Alveolus 13	9	0	0	0	Alveolus 9	16	0	0	0							5	no. of cells	no. of binucl			4	no. of cells	no. of binucl			Alveolus 7	15	0	0	0		Alveolus 19	9	1	0.111111	11.1111	Alveolus 12	15	2	0.133333	13.3333	Alveolus 15	15	3	0.2	20		Alveolus 13	11
					Alveolus 10	13	0	0	0	5	no. of cells	no. of binucl				Alveolus 1	48	4	0.0833333	8.33333	Alveolus 1	13	0	0	0	Alveolus 8	15	1	0.0666667	6.66667		Alveolus 20	4	0	0	0	Alveolus 13	12	2	0.166667	16.6667	Alveolus 16	21	5	0.238095	23.8095		Alveolus 14	20
5	no. of cells	no. of binucl			Alveolus 11	11	0	0	0	Alveolus 1	12	0	0	0		Alveolus 2	24	1	0.0416667	4.16667	Alveolus 2	17	0	0	0	Alveolus 9	21	0	0	0		Alveolus 21	10	1	0.1	10	Alveolus 14	21	2	0.0952381	9.52381	Alveolus 17	21	5	0.238095	23.8095		Alveolus 15	48
Alveolus 1	23	0	0	0	Alveolus 12	14	0	0	0	Alveolus 2	31	3	0.0967742	9.67742		Alveolus 3	16	0	0	0	Alveolus 3	18	0	0	0	Alveolus 10	22	2	0.0909091	9.09091		Alveolus 22	35	2	0.0571429	5.71429	Alveolus 15	35	4	0.114286	11.4286	Alveolus 18	4	2	0.5	50		Alveolus 16	21
Alveolus 2	19	1	0.0526316	5.26316	Alveolus 13	13	0	0	0	Alveolus 3	14	0	0	0		Alveolus 4	13	2	0.153846	15.3846	Alveolus 4	12	0	0	0	Alveolus 11	13	1	0.0769231	7.69231							Alveolus 16	18	1	0.0555556	5.55556	Alveolus 19	10	2	0.2	20		Alveolus 17	19
Alveolus 3	14	0	0	0	Alveolus 14	14	0	0	0	Alveolus 4	27	0	0	0		Alveolus 5	31	3	0.0967742	9.67742	Alveolus 5	9	0	0	0	Alveolus 12	28	3	0.107143	10.7143		4	no. of cells	no. of binucl														Alveolus 18	5
Alveolus 4	16	0	0	0	Alveolus 15	15	0	0	0	Alveolus 5	6	0	0	0		Alveolus 6	12	0	0	0	Alveolus 6	3	0	0	0	Alveolus 13	19	0	0	0		Alveolus 1	9	1	0.111111	11.1111	4	no. of cells	no. of binucl			4	no. of cells	no. of binucl				Alveolus 19	5
Alveolus 5	26	1	0.0384615	3.84615						Alveolus 6	19	0	0	0		Alveolus 7	26	2	0.0769231	7.69231	Alveolus 7	16	1	0.0625	6.25	Alveolus 14	17	1	0.0588235	5.88235		Alveolus 2	18	1	0.0555556	5.55556	Alveolus 1	19	1	0.0526316	5.26316	Alveolus 1	24	3	0.125	12.5		Alveolus 20	12
Alveolus 6	10	0	0	0	5	no. of cells	no. of binucl			Alveolus 7	25	0	0	0		Alveolus 8	12	0	0	0	Alveolus 8	18	1	0.0555556	5.55556							Alveolus 3	11	2	0.181818	18.1818	Alveolus 2	8	0	0	0	Alveolus 2	33	3	0.0909091	9.09091
Alveolus 7	17	0	0	0	Alveolus 1	12	0	0	0	Alveolus 8	25	1	0.04	4		Alveolus 9	6	0	0	0	Alveolus 9	10	0	0	0	5	no. of cells	no. of binucl				Alveolus 4	13	2	0.153846	15.3846	Alveolus 3	19	1	0.0526316	5.26316	Alveolus 3	5	1	0.2	20		4	no. of cells
Alveolus 8	12	0	0	0	Alveolus 2	9	0	0	0							Alveolus 10	15	3	0.2	20	Alveolus 10	18	1	0.0555556	5.55556	Alveolus 1	19	0	0	0		Alveolus 5	16	0	0	0	Alveolus 4	9	0	0	0	Alveolus 4	23	1	0.0434783	4.34783		Alveolus 1	13
Alveolus 9	12	0	0	0	Alveolus 3	20	0	0	0							Alveolus 11	4	0	0	0	Alveolus 11	6	0	0	0	Alveolus 2	23	0	0	0		Alveolus 6	10	2	0.2	20	Alveolus 5	14	0	0	0	Alveolus 5	12	2	0.166667	16.6667		Alveolus 2	16
					Alveolus 4	35	3	0.0857143	8.57143												Alveolus 12	31	2	0.0645161	6.45161	Alveolus 3	10	0	0	0		Alveolus 7	7	0	0	0	Alveolus 6	17	2	0.117647	11.7647	Alveolus 6	8	3	0.375	37.5		Alveolus 3	10
					Alveolus 5	22	0	0	0												Alveolus 13	11	0	0	0	Alveolus 4	9	0	0	0		Alveolus 8	14	2	0.142857	14.2857	Alveolus 7	12	0	0	0	Alveolus 7	12	1	0.0833333	8.33333		Alveolus 4	7
					Alveolus 6	16	0	0	0																	Alveolus 5	17	1	0.0588235	5.88235		Alveolus 9	6	1	0.166667	16.6667	Alveolus 8	15	2	0.133333	13.3333	Alveolus 8	26	1	0.0384615	3.84615		Alveolus 5	14
					Alveolus 7	27	0	0	0												5	no. of cells	no. of binucl			Alveolus 6	25	2	0.08	8		Alveolus 10	15	1	0.0666667	6.66667	Alveolus 9	6	1	0.166667	16.6667	Alveolus 9	17	3	0.176471	17.6471		Alveolus 6	6
					Alveolus 8	10	0	0	0												Alveolus 1	17	0	0	0	Alveolus 7	18	1	0.0555556	5.55556		Alveolus 11	13	1	0.0769231	7.69231	Alveolus 10	39	2	0.0512821	5.12821	Alveolus 10	13	2	0.153846	15.3846		Alveolus 7	15
																					Alveolus 2	10	0	0	0	Alveolus 8	23	1	0.0434783	4.34783		Alveolus 12	21	2	0.0952381	9.52381	Alveolus 11	21	1	0.047619	4.7619	Alveolus 11	13	2	0.153846	15.3846		Alveolus 8	12
																					Alveolus 3	8	0	0	0	Alveolus 9	18	0	0	0		Alveolus 13	19	1	0.0526316	5.26316	Alveolus 12	24	1	0.0416667	4.16667	Alveolus 12	26	5	0.192308	19.2308		Alveolus 9	21
																					Alveolus 4	13	0	0	0	Alveolus 10	5	0	0	0		Alveolus 14	5	1	0.2	20	Alveolus 13	16	1	0.0625	6.25	Alveolus 13	7	0	0	0		Alveolus 10	35
																					Alveolus 5	14	1	0.0714286	7.14286	Alveolus 11	27	0	0	0		Alveolus 15	11	1	0.0909091	9.09091	Alveolus 14	20	1	0.05	5	Alveolus 14	10	0	0	0		Alveolus 11	24
																					Alveolus 6	6	0	0	0	Alveolus 12	15	0	0	0		Alveolus 16	13	3	0.230769	23.0769	Alveolus 15	22	2	0.0909091	9.09091	Alveolus 15	10	1	0.1	10		Alveolus 12	16
																					Alveolus 7	42	5	0.119048	11.9048	Alveolus 13	7	0	0	0		Alveolus 17	4	1	0.25	25						Alveolus 16	24	1	0.0416667	4.16667		Alveolus 13	4
																					Alveolus 8	18	0	0	0	Alveolus 14	31	3	0.0967742	9.67742		Alveolus 18	18	1	0.0555556	5.55556	5	no. of cells	no. of binucl			Alveolus 17	28	1	0.0357143	3.57143		Alveolus 14	18
																					Alveolus 9	22	1	0.0454545	4.54545	Alveolus 15	14	2	0.142857	14.2857		Alveolus 19	27	1	0.037037	3.7037	Alveolus 1	15	1	0.0666667	6.66667	Alveolus 18	23	1	0.0434783	4.34783
																					Alveolus 10	20	1	0.05	5	Alveolus 16	24	2	0.0833333	8.33333							Alveolus 2	19	3	0.157895	15.7895							5	no. of cells
																					Alveolus 11	9	0	0	0	Alveolus 17	12	1	0.0833333	8.33333		5	no. of cells	no. of binucl			Alveolus 3	19	1	0.0526316	5.26316	5	no. of cells	no. of binucl				Alveolus 1	20
																					Alveolus 12	4	0	0	0	Alveolus 18	12	1	0.0833333	8.33333		Alveolus 1	12	2	0.166667	16.6667	Alveolus 4	33	4	0.121212	12.1212	Alveolus 1	8	0	0	0		Alveolus 2	13
																					Alveolus 13	10	2	0.2	20							Alveolus 2	20	2	0.1	10	Alveolus 5	9	4	0.444444	44.4444	Alveolus 2	35	3	0.0857143	8.57143		Alveolus 3	10
																					Alveolus 14	14	0	0	0							Alveolus 3	15	1	0.0666667	6.66667	Alveolus 6	20	2	0.1	10	Alveolus 3	12	4	0.333333	33.3333		Alveolus 4	8
																					Alveolus 15	24	2	0.0833333	8.33333							Alveolus 4	14	4	0.285714	28.5714	Alveolus 7	13	0	0	0	Alveolus 4	21	3	0.142857	14.2857		Alveolus 5	15
																					Alveolus 16	8	0	0	0							Alveolus 5	4	1	0.25	25	Alveolus 8	10	0	0	0	Alveolus 5	26	3	0.115385	11.5385		Alveolus 6	14
																					Alveolus 17	7	0	0	0							Alveolus 6	11	1	0.0909091	9.09091	Alveolus 9	8	2	0.25	25	Alveolus 6	28	3	0.107143	10.7143		Alveolus 7	4
																					Alveolus 18	3	0	0	0							Alveolus 7	9	1	0.111111	11.1111	Alveolus 10	32	3	0.09375	9.375	Alveolus 7	14	1	0.0714286	7.14286		Alveolus 8	11
																					Alveolus 19	15	1	0.0666667	6.66667							Alveolus 8	17	3	0.176471	17.6471	Alveolus 11	21	2	0.0952381	9.52381	Alveolus 8	28	2	0.0714286	7.14286		Alveolus 9	9
																					Alveolus 20	18	0	0	0							Alveolus 9	10	1	0.1	10	Alveolus 12	6	1	0.166667	16.6667	Alveolus 9	20	3	0.15	15		Alveolus 10	17
																																Alveolus 10	11	1	0.0909091	9.09091						Alveolus 10	17	1	0.0588235	5.88235		Alveolus 11	10
																																Alveolus 11	15	1	0.0666667	6.66667						Alveolus 11	17	1	0.0588235	5.88235		Alveolus 12	11
																																Alveolus 12	14	1	0.0714286	7.14286						Alveolus 12	5	1	0.2	20		Alveolus 13	6
																																Alveolus 13	9	1	0.111111	11.1111						Alveolus 13	20	1	0.05	5
																																Alveolus 14	5	1	0.2	20
																																Alveolus 15	8	1	0.125	12.5
																																Alveolus 16	32	4	0.125	12.5
																																Alveolus 17	40	5	0.125	12.5
[truncated: 28 more columns]

## Sheet: Cum. Freq (WT)
Bin		Frequency	WT Cum. Freq	Cum. %		0
0	151	151	151	84.3575		0
1	172	21	172	96.0894		0
2	177	5	177	98.8827		1
3	179	2	179	100		1
4		0	179	100		0
5		0	179	100		0
6		0	179	100		1
7		0	179	100		0
8		0	179	100		0
9		0	179	100		0
10		0	179	100		0
11		0	179	100		0
12		0	179	100		1
13		0	179	100		0
14		0	179	100		0
15		0	179	100		0
16		0	179	100		2
17		0	179	100		0
18		0	179	100		0
19		0	179	100		0
20		0	179	100		0
						0
						1
						0
						0
						0
						0
						0
						0
						0
						0
						2
						1
						0
						0
						0
						1
						0
						0
						1
						0
						0
						0
						0
						0
						0
						0
						0
						0
						0
						1
						0
						0
						1
						0
						0
						0
						0
						0
						0
						0
						0
						0
						0
						0
						0
						2
						0
						0
						0
						0
						0
						0
						0
						2
						0
						0
						0
						0
						0
						0
						1
						0
						0
						1
						0
						0
						0
						0
						0
						0
						0
						0
						2
						0
						0
						0
						0
						0
						1
						0
						0
						0
						0
						0
						0
						0
						0
						0
						0
						0
						0
						0
						0
						0
						0
						3
						0
						0
						0
						0
						0
						0
						1
						1
						0
						0
						0
						0
						0
						0
						1
						0
						0
						0
						0
						0
						0
						0
						0
						0
						0
						0
						0
						1
						0
						0
						0
						0
						0
						0
						0
						0
						1
						0
						0
						0
						0
						0
						0
						1
						0
						0
						0
						1
						0
						0
						0
						0
						0
						0
						3
						0
						0
						0
						0
						0
						1

## Sheet: Cum. Freq (RHet)
Bin		Frequency	RHet Cum. Freq	Cum. %			1
0	117	117	117	53.9171			0
1	184	67	184	84.7926			0
2	205	21	205	94.47			1
3	212	7	212	97.6959			1
4	213	1	213	98.1567			2
5	216	3	216	99.5392			0
6	217	1	217	100			1
7		0	217	100			0
8		0	217	100			0
9		0	217	100			1
10		0	217	100			1
11		0	217	100			2
12		0	217	100			0
13		0	217	100			1
14		0	217	100			0
15		0	217	100			1
16		0	217	100			0
17		0	217	100			0
18		0	217	100			1
19		0	217	100			0
20		0	217	100			2
							0
							1
							2
							5
							0
							3
							1
							2
							2
							0
							1
							0
							1
							0
							0
							2
							0
							1
							1
							0
							0
							0
							0
							1
							0
							0
							4
							1
							0
							2
							3
							0
							2
							0
							0
							3
							0
							0
							1
							0
							5
							1
							0
							0
							0
							1
							0
							6
							0
							0
							1
							0
							2
							0
							0
							3
							0
							0
							1
							0
							0
							1
							0
							1
							0
							0
							1
							0
							0
							0
							1
							0
							0
							0
							1
							0
							0
							1
							0
							1
							2
							0
							0
							0
							0
							1
							3
							0
							0
							0
							0
							0
							0
							1
							1
							0
							1
							0
							2
							0
							0
							0
							0
							0
							1
							0
							5
							0
							1
							1
							0
							0
							2
							0
							2
							0
							0
							0
							1
							0
							1
							1
							0
							0
							1
							0
							1
							0
							1
							0
							1
							1
							1
							0
							0
							0
							0
							0
							1
							1
							1
							0
							0
							0
							2
							1
							0
							0
							0
							1
							1
							1
							1
							1
							0
							0
							2
							1
							0
							2
							0
							0
							1
							1
							0
							0
							0
							1
							1
							0
							1
							0
							2
							1
							3
							0
							1
							0
							0
							0
							0
							1
							2
							1
							1
							0
							0
							0
							0
							0
							3
							2
							2
							1
							1

## Sheet: Cum. Freq (RKO)
Bin		Frequency	RKO Cum. Freq	Cum. %			2
0	28	28	28	10.728			0
1	122	94	122	46.7433			1
2	182	60	182	69.7318			0
3	215	33	215	82.3755			2
4	238	23	238	91.1877			2
5	253	15	253	96.9349			0
6	255	2	255	97.7011			1
7	257	2	257	98.4674			1
8	260	3	260	99.6169			1
9	261	1	261	100			1
10		0	261	100			1
11		0	261	100			1
12		0	261	100			1
13		0	261	100			1
14		0	261	100			1
15		0	261	100			1
16		0	261	100			1
17		0	261	100			8
18		0	261	100			0
19		0	261	100			5
20		0	261	100			1
							1
							1
							0
							0
							1
							1
							2
							1
							1
							2
							2
							2
							2
							4
							1
							1
							1
							1
							1
							0
							1
							2
							1
							0
							1
							4
							1
							1
							1
							1
							0
							1
							2
							1
							1
							2
							2
							0
							2
							0
							2
							1
							1
							1
							2
							1
							1
							1
							3
							1
							1
							1
							2
							2
							1
							4
							1
							1
							1
							3
							1
							1
							1
							1
							1
							1
							1
							4
							5
							1
							4
							2
							3
							2
							7
							1
							3
							4
							2
							4
							1
							3
							1
							3
							0
							5
							1
							2
							2
							3
							2
							5
							2
							0
							3
							3
							2
							2
							4
							2
							0
							1
							1
							1
							1
							4
							1
							2
							1
							0
							1
							2
							3
							3
							2
							2
							2
							1
							2
							0
							2
							2
							2
							4
							1
							1
							0
							1
							0
							0
							2
							0
							2
							1
							2
							1
							1
							1
							1
							2
							1
							3
							1
							4
							4
							2
							0
							0
							2
							3
							2
							1
							0
							2
							8
							3
							2
							4
							2
							3
							5
							3
							4
							2
							2
							2
							3
							6
							4
							2
							2
							0
							6
							0
							4
							5
							8
							7
							3
							2
							9
							5
							3
							3
							3
							5
							5
							4
							5
							1
							1
							5
							4
							1
							4
							3
							3
							2
							5
							4
							4
							4
							2
							3
							5
							5
							2
							2
							3
							3
							1
							1
							2
							3
							1
							1
							3
							2
							2
							5
							0
							0
							1
							1
							1
							1
							0
							3
							4
							3
							3
							3
							1
							2
							3
							1
							1
							1
							1

## Sheet: Cum. Freq (RHetGata3KO)
Bin		Frequency	RKO Cum. Freq	Cum. %				9
0	15	15	15	5.61798				5
1	37	22	37	13.8577				4
2	68	31	68	25.4682				9
3	130	62	130	48.6891				4
4	173	43	173	64.794				3
5	203	30	203	76.03				2
6	220	17	220	82.397				5
7	237	17	237	88.764				3
8	248	11	248	92.8839				3
9	257	9	257	96.2547				10
10	263	6	263	98.5019				4
11	265	2	265	99.2509				2
12	265	0	265	99.2509				6
13	265	0	265	99.2509				7
14	265	0	265	99.2509				8
15	265	0	265	99.2509				8
16	265	0	265	99.2509				4
17	265	0	265	99.2509				4
18	265	0	265	99.2509				5
19	266	1	266	99.6255				3
20	266	0	266	99.6255				4
21	266	0	266	99.6255				2
22	266	0	266	99.6255				0
23	267	1	267	100				2
24	267	0	267	100				1
25	267	0	267	100				1
								3
								3
								5
								5
								3
								3
								2
								4
								2
								2
								4
								5
								3
								5
								6
								2
								3
								4
								4
								2
								1
								0
								3
								1
								2
								6
								23
								10
								6
								0
								1
								3
								3
								2
								3
								1
								2
								2
								3
								3
								9
								19
								9
								3
								1
								4
								4
								5
								4
								2
								3
								3
								1
								2
								0
								3
								4
								3
								4
								10
								2
								3
								4
								4
								4
								4
								3
								3
								1
								0
								11
								0
								5
								0
								2
								2
								2
								2
								2
								2
								2
								3
								0
								3
								5
								1
								1
								3
								3
								3
								3
								3
								3
								3
								0
								10
								2
								3
								4
								3
								3
								4
								2
								4
								3
								2
								3
								4
								3
								2
								1
								0
								0
								0
								7
								3
								4
								3
								1
								3
								5
								3
								5
								3
								4
								3
								0
								3
								3
								9
								11
								3
								3
								3
								3
								3
								1
								1
								1
								0
								1
								4
								3
								5
								4
								1
								0
								1
								4
								8
								4
								7
								5
								7
								9
								6
								4
								7
								7
								8
								8
								4
								5
								6
								4
								3
								6
								4
								4
								7
								6
								5
								5
								1
								6
								4
								7
								10
								5
								10
								6
								7
								3
								7
								3
								8
								4
								8
								2
								4
								7
								8
								2
								2
								5
								5
								4
								4
								5
								8
								7
								1
								7
								4
								9
								5
								5
								5
								5
								5
								3
								6
								6
								5
								6
								3
								7
								6
								8
								6
								4
								7
								9
								4
								6
								9
								3
								8
								7
								3
								5
								5
								3
								7
								6
								3
								5
								4
								2
								1

[truncated: 3 more sheets: Cum. Freq (RKOGata3KO), Cum. Freq (Combined), DNA combing]
